# Supplementary material for: Canine Vector-Borne Diseases (CVBDs) in Liguria, North-West Italy: A Retrospective Study over an 11-Year Period (2013–2023)
Source: Animals (Basel). 2024 Dec 7;14(23):3539. doi: 10.3390/ani14233539 (PMC11640262; doi:10.3390/ani14233539)
Supplement: Supplementary file 1 [file animals-14-03539-s001.zip › Table S2.xlsx]

## Sheet: Table S2
Table S2. Optimal territorial, temporal and environmental factors explaining the seroprevalence of canine vector-borne pathogens (CVBPs) in the dog population of the Liguria Region, 2013-2023
Macrocategory	Factor	Dirofilaria immitis									Anaplasma spp.									Ehrlichia canis									Rickettsia conorii
		β	S.E. β	95% CI			Adjusted PR	95% CI (PR)			β	S.E. β	95% CI			Adjusted PR	95% CI (PR)			β	S.E. β	95% CI			Adjusted PR	95% CI (PR)			β	S.E. β	95% CI			Adjusted PR	95% CI (PR)
Year of testing
	Year										0.153523	0.038532	0.0780018	-	0.229045	1.16593	1.08112	-	1.2574										0.141454	0.0091984	0.123425	-	0.159482	1.15195	1.13137	-	1.1729
Dog population
	Shelter																			0 (Ref.)									0 (Ref.)
	Owned																			2.34944	0.308872	1.74407	-	2.95482	10.4797	5.72056	-	19.1983	0.224851	0.0901838	0.0480935	-	0.401608	1.25214	1.04927	-	1.49422
Season		0.244535	0.124494	0.0005306	-	0.488539	1.27703	1.00053	-	1.62993
Altitudinal band (in m a.s.l.)
	< 250	0 (Ref.)					1 (Ref.)													0 (Ref.)					1 (Ref.)
	250 - 499	-0.92457	0.62651	-2.15251	-	0.303367	0.396702	0.116193	-	1.35441										-1.28317	0.744989	-2.74332	-	0.176985	0.277158	0.0643565	-	1.19361								-
	500 - 750	-15.1457	0.592692	-16.3074	-	-13.9841	2.64e-07	8.28e-08	-	8.45e-07										-13.1493	764.186	-1510.93	-	1484.63	1.95e-06	0	-	Inf								-
	> 750	-13.6601	0.979448	-15.5797	-	-11.7404	1.17e-06	1.71e-07	-	7.97e-06										-14.0984	3140.39	-6169.16	-	6140.96	7.54e-07	0	-	Inf								-
Geographical setting
	Coastal	0 (Ref.)					1 (Ref.)																						0 (Ref.)
	Inland	1.98819	0.567487	0.875934	-	3.10044	7.30228	2.40112	-	22.2077																			0.489512	0.111753	0.27048	-	0.708544	1.63152	1.31059	-	2.03103
Land use (% of coverage)
	Agricultural land
	Urban land										-5.23131	3.72664	-12.5354	-	2.07276	0.0053465	3.6e-06	-	7.94673
	Wetlands																												-12.0671	4.58252	-21.0486	-	-3.08549	5.75e-06	7.22e-10	-	0.0457077
	Vegetation coverage	-3.1086	1.03335	-5.13392	-	-1.08327	0.0446637	0.0058934	-	0.338488																			-1.2065	0.345818	-1.8843	-	-0.528715	0.299241	0.151936	-	0.589362
Latitude
	Temperature (proxy)										5.39676	1.34754	2.75563	-	8.0379	220.691	15.7309	-	3096.09																	-
Monthly HR (%)
	Minimum																												-2.31482	1.01069	-4.29575	-	-0.333902	0.0987836	0.0136264		0.716124
	Mean																			-17.5377	8.07868	-33.3716	-	-1.70379	2.42e-08	3.21e-15	-	0.181993								-
	Maximum																			15.4354	7.6959	0.351731	-	30.5191	5052663	1.42153	-	18000000000000	3.74934	1.09637	1.6005	-	5.89818	42.493	4.95549	-	364.374
